# Supplementary material for: The Genetics of Host Plant Acceptance in Pea Aphids
Source: Mol Ecol. 2025 May 15;34(21):e17795. doi: 10.1111/mec.17795 (PMC12573732; doi:10.1111/mec.17795)
Supplement: Supplementary file 1 — Data S1. [file MEC-34-e17795-s001.zip]

Archive with 2 entries (2 files):
- PeaAphidLinkageMapSupplementaryFile_April2025.docx
- Supplementary_table_4.xlsx
