# Supplementary material for: The Genetics of Host Plant Acceptance in Pea Aphids
Source: Mol Ecol. 2025 May 15;34(21):e17795. doi: 10.1111/mec.17795 (PMC12573732; doi:10.1111/mec.17795)
Supplement: Supplementary file 1 — Data S1. [file MEC-34-e17795-s001.zip › Supplementary_table_4.xlsx]

## Sheet: Sup Table 4
Supplementary table 4: list of chemosensory genes (CSG) annotated in the Li et al 2019 pea aphid assembly, among which CSGs identified under QTL/RH regions
Gene and genomic information									QTL/RH identified regions									CSG found as outliers in previous studies
Chemosensory gene name	Category	Linkage group / chromosome	Position (cM)	Noticeable pattern of recombination rate	ACYPI_ID	Jbrowse scaffold	start (bp)	end (bp)	rQTL alfalfa acceptance	RH alfalfa acceptance qtl1	RH alfalfa acceptance qtl2	RH alfalfa acceptance qtl3	RH alfalfa acceptance qtl4	RH pea acceptance qtl1	RH pea acceptance qtl2	rQTL alfalfa survival qtl1	rQTL alfalfa survival qtl2	Smadja et al 2012 (approach: sequence capture, targets: Or, Gr, OBP, CSP)	Eyres et al 2017 (approach: sequence capture, targets: Or, Gr, Ir, OBP, CSP, SNMP (and P450)	Nouhaud et al 2018 (approach: poolseq WGS)	Eyres et al 2016 (approach: differential expression; target: aphid heads)	Total
Gr66	Gustatory receptor	A1	0	translocation/inversion	ACYPI37750-RA	NC_042494.1	17658906	17663247										0	1	1	0	2
Gr65	Gustatory receptor	A1	0	translocation/inversion		NC_042494.1	17680292	17684142										0	1	1	0	2
Gr14	Gustatory receptor	A1	14.616	translocation/inversion	ACYPI39941-RA	NC_042494.1	37994005	37997956										0	0	1	0	1
Or26	Olfactory receptor	A1	44.548	translocation/inversion	ACYPI089188-RA	NC_042494.1	31305267	31310368										0	1	0	0	1
Gr45	Gustatory receptor	A1	56.583	translocation/inversion		NC_042494.1	26972771	26981323						x				1	1	1	0	3
SNMP4	Sensory neuron membrane protein	A1	66.528	translocation/inversion	ACYPI008955-RA	NC_042494.1	22448789	22471241		x				x				0	1	0	0	1
Or16	Olfactory receptor	A1	69.133	translocation/inversion		NC_042494.1	20557263	20563168		x				x				0	1	1	0	2
Or22	Olfactory receptor	A1	69.654	translocation/inversion	ACYPI50303-RA	NC_042494.1	20164368	20169570		x				x				0	1	1	0	2
Or21	Olfactory receptor	A1	69.654	translocation/inversion	ACYPI50304-RA	NC_042494.1	20205181	20213218		x				x				1	1	1	1	4
Or3	Olfactory receptor	A1	70.701	translocation/inversion	ACYPI29580-RA	NC_042494.1	19813498	19821758		x				x				0	1	1	1	3
Or20	Olfactory receptor	A1	70.701	translocation/inversion	ACYPI24810-RA	NC_042494.1	20145341	20149159		x				x				1	1	1	1	4
Or45	Olfactory receptor	A1	71.222	translocation/inversion	ACYPI56712-RA	NC_042494.1	19201812	19209321		x				x				0	1	1	0	2
Gr15	Gustatory receptor	A1	72.263	translocation/inversion		NC_042494.1	2728671	2743115		x				x				0	1	1	0	2
Gr60	Gustatory receptor	A1	80.103	translocation/inversion		NC_042494.1	7269405	7274843		x				x				0	1	1	0	2
IR21a	Ionotropic receptor	A1	80.103	translocation/inversion	ACYPI007531-RA	NC_042494.1	7344692	7354493		x				x				0	1	0	1	2
Or30	Olfactory receptor	A1	86.885		ACYPI24488-RA	NC_042494.1	43678161	43688882		x								0	1	0	0	1
CSP2	Chemosensory protein	A1	86.885		ACYPI000096-RA	NC_042494.1	45391090	45401642		x								0	0	0	1	1
CSP9	Chemosensory protein	A1	86.885		ACYPI003368-RA	NC_042494.1	45402194	45406814		x								0	0	0	1	1
Or4	Olfactory receptor	A1	86.885			NC_042494.1	45414741	45417302		x								0	0	0	0	0
Or31	Olfactory receptor	A1	86.885		ACYPI56704-RA	NC_042494.1	45417518	45418645		x								0	0	0	0	0
Or29	Olfactory receptor	A1	86.885			NC_042494.1	46171335	46176670		x								1	1	0	0	2
Or51	Olfactory receptor	A1	87.406			NC_042494.1	48016837	48025412		x								1	0	0	0	1
IR25a	Ionotropic receptor	A1	87.927		ACYPI007531-RA	NC_042494.1	51658292	51670192		x								0	0	0	0	0
Or50	Olfactory receptor	A1	88.448		ACYPI26916-RA	NC_042494.1	53220335	53226855		x								0	0	0	0	0
Or49	Olfactory receptor	A1	88.448		ACYPI26916-RA	NC_042494.1	53236702	53244575		x								0	0	0	0	0
Gr42	Gustatory receptor	A1	90.537		ACYPI083644-RA	NC_042494.1	56032020	56035451										0	0	0	0	0
Gr43	Gustatory receptor	A1	91.057			NC_042494.1	57585788	57590809										0	0	0	0	0
Gr44	Gustatory receptor	A1	91.057		ACYPI073902-RA	NC_042494.1	57602309	57606523										0	0	0	0	0
CSP3	Chemosensory protein	A1	92.099		ACYPI000095-RA	NC_042494.1	59512635	59519806										0	0	0	1	1
CSP8	Chemosensory protein	A1	93.141		ACYPI000345-RA	NC_042494.1	67947511	67949299										0	1	0	0	1
Or85	Olfactory receptor	A1	93.141			NC_042494.1	67964555	67969803										0	0	0	0	0
CSP5	Chemosensory protein	A1	93.141		ACYPI000093-RA	NC_042494.1	68554645	68559679										0	0	0	1	1
Gr11	Gustatory receptor	A1	97.828		ACYPI46774-RA	NC_042494.1	91898048	91905275										0	1	0	0	1
Gr36	Gustatory receptor	A1	98.349			NC_042494.1	92383023	92387862										0	1	0	0	1
Or42	Olfactory receptor	A1	98.349		ACYPI33478-RA	NC_042494.1	93747959	93750240										0	1	0	0	1
Or2	Olfactory receptor	A1	99.912		ACYPI40890-RA	NC_042494.1	102949880	102958857										0	0	0	0	0
Or18	Olfactory receptor	A1	99.912		ACYPI34957-RA	NC_042494.1	102971819	102975571										1	1	0	1	3
Or17	Olfactory receptor	A1	99.912		ACYPI35005-RA	NC_042494.1	103201066	103212332										1	1	0	0	2
IR75j	Ionotropic receptor	A1	99.912		ACYPI45178-RA	NC_042494.1	103541495	103546691										0	0	0	1	1
Gr12	Gustatory receptor	A1	103.037		ACYPI20303-RA	NC_042494.1	114531726	114539765			x							0	0	0	0	0
CSP6	Chemosensory protein	A1	103.037		ACYPI009116-RA	NC_042494.1	114637655	114639330			x							0	0	0	0	0
CSP1	Chemosensory protein	A1	103.037		ACYPI000094-RA	NC_042494.1	114651744	114661139			x							0	0	0	0	0
CSP4	Chemosensory protein	A1	103.037		ACYPI000097-RA	NC_042494.1	114671331	114671559			x							0	0	0	0	0
IR100a	Ionotropic receptor	A1	106.705		ACYPI40798-RA	NC_042494.1	120663630	120669490			x							0	0	0	0	0
Or38	Olfactory receptor	A1	110.35			NC_042494.1	124556734	124561611			x							0	1	0	0	1
Gr35	Gustatory receptor	A1	110.35		ACYPI28199-RA	NC_042494.1	127647974	127649898			x							0	1	0	0	1
Or24	Olfactory receptor	A1	113.996		ACYPI072162-RA	NC_042494.1	134151596	134155474			x							0	1	0	0	1
Or80	Olfactory receptor	A1	113.996			NC_042494.1	134158449	134162512			x							0	0	0	0	0
Or23	Olfactory receptor	A1	113.996			NC_042494.1	134167765	134174015			x							0	0	0	0	0
Ir326	Ionotropic receptor	A1	113.996			NC_042494.1	134176909	134180843			x							0	0	0	0	0
Or81	Olfactory receptor	A1	113.996			NC_042494.1	134187531	134192611			x							0	0	0	0	0
Or82	Olfactory receptor	A1	113.996			NC_042494.1	134197782	134202454			x							0	0	0	0	0
OBP4	Olfactory binding protein	A1	137.528		ACYPI008889-RA	NC_042494.1	150082554	150084527							x			0	1	0	1	2
Gr7	Gustatory receptor	A1	159.481			NC_042494.1	156737241	156742791										0	1	0	0	1
Gr8	Gustatory receptor	A1	159.481		ACYPI47572-RA	NC_042494.1	156743863	156749927										1	1	0	0	2
Gr10	Gustatory receptor	A1	159.481			NC_042494.1	156763809	156785174										0	1	0	1	2
Gr38	Gustatory receptor	A1	159.481			NC_042494.1	157582745	157594354										0	0	1	0	1
Gr40	Gustatory receptor	A1	159.481			NC_042494.1	157577674	157582745										0	0	1	0	1
Gr39	Gustatory receptor	A1	159.481			NC_042494.1	157588269	157592555										0	0	1	0	1
Gr37	Gustatory receptor	A1	159.481			NC_042494.1	157603927	157608217										0	1	1	0	2
Gr4	Gustatory receptor	A1	159.481		ACYPI50351-RA	NC_042494.1	162117304	162122675										0	1	0	0	1
Gr3	Gustatory receptor	A1	159.481		ACYPI007481-RA	NC_042494.1	162128390	162137763										0	1	0	0	1
Gr2	Gustatory receptor	A1	159.481		ACYPI50348-RA	NC_042494.1	162145025	162151602										0	1	0	0	1
Gr1	Gustatory receptor	A1	159.481		ACYPI003665-RA	NC_042494.1	162152220	162173947										0	1	0	0	1
Gr6	Gustatory receptor	A1	159.481		ACYPI51487-RA	NC_042494.1	167162867	167168127										0	1	0	1	2
Or53	Olfactory receptor	A2	5.369	no recombination region		NC_042495.1	102048	109274										0	1	0	0	1
Or7	Olfactory receptor	A2	5.369	no recombination region	ACYPI39248-RA	NC_042495.1	16360295	16363654										0	1	0	0	1
Or48	Olfactory receptor	A2	5.369	no recombination region	ACYPI083821-RA	NC_042495.1	16432477	16439772										0	1	0	0	1
Or13	Olfactory receptor	A2	5.369	no recombination region	ACYPI48994-RA	NC_042495.1	17569211	17572114										1	0	0	0	1
Or12	Olfactory receptor	A2	6.41	no recombination region		NC_042495.1	16564652	16568387										0	0	0	0	0
Or8	Olfactory receptor	A2	6.41	no recombination region	ACYPI27286-RA	NC_042495.1	16632792	16637516										0	1	0	1	2
Or6	Olfactory receptor	A2	7.973		ACYPI21258-RA	NC_042495.1	25622621	25626697										0	0	0	0	0
OBP3	Olfactory binding protein	A2	8.494		ACYPI45052-RA	NC_042495.1	29054193	29057616										0	0	0	0	0
Or35	Olfactory receptor	A2	13.198			NC_042495.1	36511511	36517154										0	0	0	0	0
Or32	Olfactory receptor	A2	13.198			NC_042495.1	37483647	37490349										0	1	0	0	1
Or37	Olfactory receptor	A2	15.281			NC_042495.1	44444960	44452937										0	1	0	0	1
OBP2	Olfactory binding protein	A2	16.844		ACYPI006147-RA	NC_042495.1	49428723	49432495										0	1	0	0	1
Or9	Olfactory receptor	A2	17.885			NC_042495.1	50706154	50722079										0	0	0	0	0
Gr5	Gustatory receptor	A2	17.885		ACYPI089495-RA	NC_042495.1	52807847	52812416										0	0	0	1	1
Or10	Olfactory receptor	A2	17.885			NC_042495.1	54403556	54406791										0	0	0	0	0
Or54	Olfactory receptor	A2	18.406		ACYPI25205-RA	NC_042495.1	55494062	55498086										0	1	0	0	1
Or43	Olfactory receptor	A2	19.974		ACYPI55908-RA	NC_042495.1	57884582	57889064										0	1	0	0	1
Gr82	Gustatory receptor	A2	19.974			NC_042495.1	57946260	57953866										0	0	0	0	0
Or36	Olfactory receptor	A2	19.974		ACYPI56706-RA	NC_042495.1	58215796	58218929										1	1	0	0	2
Gr68	Gustatory receptor	A2	20.495			NC_042495.1	60075636	60079246										0	1	0	0	1
Gr69	Gustatory receptor	A2	20.495			NC_042495.1	60085388	60089173										0	0	0	0	0
Gr71	Gustatory receptor	A2	20.495			NC_042495.1	60116539	60122693										0	0	0	0	0
Or25	Olfactory receptor	A2	24.662			NC_042495.1	69579432	69582480										0	1	0	0	1
Ir325m	Ionotropic receptor	A2	29.876			NC_042495.1	73962081	73966495										0	0	0	0	0
Or40	Olfactory receptor	A2	29.876		ACYPI29700-RA	NC_042495.1	73970631	73973764										0	0	0	0	0
Or41	Olfactory receptor	A2	29.876			NC_042495.1	75905887	75912870										0	0	0	0	0
SNMP9	Sensory neuron membrane protein	A2	29.876		ACYPI009159-RA	NC_042495.1	78957473	78962000										0	1	0	1	2
Or46	Olfactory receptor	A2	29.876			NC_042495.1	79857924	79858651										0	0	0	0	0
OBP10	Olfactory binding protein	A2	32.48		ACYPI31683-RA	NC_042495.1	82493203	82495835										0	0	0	0	0
Or34	Olfactory receptor	A2	34.58		ACYPI25461-RA	NC_042495.1	84454853	84464762										0	0	0	1	1
Or52	Olfactory receptor	A2	35.101		ACYPI31168-RA	NC_042495.1	84938276	84944063										0	1	0	0	1
Gr31	Gustatory receptor	A2	37.184			NC_042495.1	89181691	89184880										0	1	0	0	1
Gr22	Gustatory receptor	A2	37.184			NC_042495.1	89187882	89194225										0	1	0	0	1
Gr21	Gustatory receptor	A2	37.184		ACYPI56686-RA	NC_042495.1	89198016	89207311										0	1	0	1	2
Gr20	Gustatory receptor	A2	37.184		ACYPI32050-RA	NC_042495.1	89207669	89214550										1	1	0	0	2
Gr30	Gustatory receptor	A2	37.184			NC_042495.1	89238624	89244909										0	0	0	0	0
Gr24	Gustatory receptor	A2	37.184		ACYPI007729-RA	NC_042495.1	89250793	89256694										0	0	0	0	0
Gr27	Gustatory receptor	A2	37.184		ACYPI28103-RA	NC_042495.1	89256820	89263578										0	0	0	1	1
Gr26	Gustatory receptor	A2	37.184		ACYPI28102-RA	NC_042495.1	89269045	89270996										0	1	0	0	1
Gr25	Gustatory receptor	A2	37.184		ACYPI080901-RA	NC_042495.1	89271360	89273853										0	1	0	0	1
Or39	Olfactory receptor	A2	66.965		ACYPI082090-RA	NC_042495.1	101172971	101174964										0	1	0	1	2
SNMP1	Sensory neuron membrane protein	A2	72.705		ACYPI007570-RA	NC_042495.1	103915897	103939651										0	1	0	0	1
IR8a	Ionotropic receptor	A2	72.705		ACYPI007712-RA	NC_042495.1	104092159	104108228										0	1	0	0	1
Gr77	Gustatory receptor	A2	84.202		ACYPI21215-RA	NC_042495.1	106263176	106267626										0	0	0	0	0
Gr16	Gustatory receptor	A2	90.995		ACYPI23618-RA	NC_042495.1	107461480	107465659										0	1	0	0	1
Gr17	Gustatory receptor	A2	90.995		ACYPI084864-RA	NC_042495.1	107468557	107471582										0	1	0	0	1
Gr19	Gustatory receptor	A2	91.516		ACYPI38926-RA	NC_042495.1	107572380	107577240										0	1	0	0	1
Gr18	Gustatory receptor	A2	91.516			NC_042495.1	107578411	107582650										0	0	0	0	0
Or44	Olfactory receptor	A2	92.037		ACYPI088616-RA	NC_042495.1	107745166	107753211										0	0	0	0	0
Or83	Olfactory receptor	A2	92.037			NC_042495.1	107762964	107769436										0	0	0	0	0
Ir327	Ionotropic receptor	A2	110.825			NC_042495.1	113081068	113088960										0	0	0	0	0
Gr34	Gustatory receptor	A3	0			NC_042496.1	41708890	41711192										0	0	1	0	1
IR76b	Ionotropic receptor	A3	34.751		ACYPI001423-RA	NC_042496.1	33330340	33342087										0	1	0	0	1
OBP1	Olfactory binding protein	A3	35.793		ACYPI003223-RA	NC_042496.1	32471058	32472844										0	1	0	1	2
OBP7	Olfactory binding protein	A3	41.594		ACYPI001753-RA	NC_042496.1	31840708	31840990										0	1	0	1	2
OBP8	Olfactory binding protein	A3	41.594		ACYPI003731-RA	NC_042496.1	31865304	31869983										0	0	0	0	0
SNMP3	Sensory neuron membrane protein	A3	42.636		ACYPI001388-RA	NC_042496.1	31436074	31438385										0	1	0	1	2
Or28	Olfactory receptor	A3	68.374			NC_042496.1	22789973	22820460	x			x					x	0	0	1	0	1
Or5	Olfactory receptor	A3	70.978			NC_042496.1	21426599	21430737	x			x					x	0	0	0	0	0
IR75d.2	Ionotropic receptor	A3	75.156		ACYPI002614-RA	NC_042496.1	16462216	16474186	x			x					x	0	1	0	0	1
Or11	Olfactory receptor	A3	75.156			NC_042496.1	16479117	16484687	x			x					x	0	0	0	0	0
Ir75d4	Ionotropic receptor	A3	75.156			NC_042496.1	16497926	16503124	x			x					x	0	0	0	0	0
Ir75d3	Ionotropic receptor	A3	75.156			NC_042496.1	16506095	16513931	x			x					x	0	0	0	0	0
IR75d.1	Ionotropic receptor	A3	75.156		ACYPI004474-RA	NC_042496.1	16578381	16581036	x			x					x	0	1	0	0	1
IR68a	Ionotropic receptor	A3	77.766		ACYPI009965-RA	NC_042496.1	13973179	13977270	x			x					x	0	0	0	0	0
Or33	Olfactory receptor	A3	77.766			NC_042496.1	14122302	14125623	x			x					x	0	0	0	0	0
Gr73	Gustatory receptor	A3	82.985			NC_042496.1	11222933	11229996										0	0	0	0	0
Gr74	Gustatory receptor	A3	83.506		ACYPI085639-RA	NC_042496.1	11135117	11146102										0	1	0	0	1
Gr81	Gustatory receptor	A3	85.074			NC_042496.1	9567084	9575219										0	0	0	0	0
Ir324	Ionotropic receptor	A3	87.168			NC_042496.1	8473249	8477698										0	0	0	0	0
Or1	Olfactory receptor	A3	106.13		ACYPI006063-RA	NC_042496.1	4752913	4766801										0	0	0	1	1
OBP9	Olfactory binding protein	A3	113.444		ACYPI000334-RA	NC_042496.1	1026746	1027875										0	0	0	0	0
CSP7	Chemosensory protein	A3	113.444		ACYPI005842-RA	NC_042496.1	1233736	1238648										0	0	0	0	0
CSP10	Chemosensory protein	A3	113.444		ACYPI002311-RA	NC_042496.1	2339614	2341315										0	1	1	0	2
SNMP2	Sensory neuron membrane protein	X	13.11		ACYPI007979-RA	NC_042493.1	16988624	17012859										0	1	0	1	2
SNMP5	Sensory neuron membrane protein	X	13.11			NC_042493.1	16998877	17017572										0	0	0	0	0
SNMP8	Sensory neuron membrane protein	X	49.204		ACYPI010057-RA	NC_042493.1	53607463	53658464										0	1	0	1	2
Ir323	Ionotropic receptor	X	52.334			NC_042493.1	56203935	56232068										0	0	0	0	0
Ir322	Ionotropic receptor	X	55.98			NC_042493.1	59775841	59777721										0	0	0	0	0
SNMP6	Sensory neuron membrane protein	X	60.673		ACYPI009335-RA	NC_042493.1	63154612	63196584										0	1	0	0	1
Gr13	Gustatory receptor	X	64.341		ACYPI34128-RA	NC_042493.1	65380653	65396452										0	0	0	0	0
OBP5	Olfactory binding protein	X	77.44		ACYPI005384-RA	NC_042493.1	73877607	73887974										0	0	0	1	1
SNMP7	Sensory neuron membrane protein	X	85.314		ACYPI005014-RA	NC_042493.1	77697386	77785491										0	1	0	0	1
IR40a	Ionotropic receptor	X	92.661		ACYPI20767-RA	NC_042493.1	80150788	80170125										0	1	0	0	1
Gr32	Gustatory receptor	X	108.352		ACYPI55988-RA	NC_042493.1	85849686	85852759										0	1	0	0	1
Gr33	Gustatory receptor	X	108.352			NC_042493.1	85855481	85859598										0	1	0	0	1
IR93a	Ionotropic receptor	X	117.794		ACYPI43510-RA	NC_042493.1	89312861	89332098										0	0	0	1	1
Gr41	Gustatory receptor	X	123.018			NC_042493.1	91030814	91062773										0	0	0	0	0
Gr47	Gustatory receptor	X	125.102			NC_042493.1	91656359	91662657										1	0	0	0	1
Gr48	Gustatory receptor	X	125.102			NC_042493.1	91742636	91746134										0	0	0	0	0
Gr46	Gustatory receptor	X	125.102			NC_042493.1	91751766	91755990										0	0	0	0	0
OBP6	Olfactory binding protein	X	125.102		ACYPI006495-RA	NC_042493.1	94174467	94179916										0	1	0	0	1
Gr56	Gustatory receptor	X	128.243			NC_042493.1	92605057	92612149										0	0	0	0	0
Gr57	Gustatory receptor	X	128.243			NC_042493.1	92619543	92632682										0	0	0	0	0
Gr55	Gustatory receptor	X	129.822			NC_042493.1	92746512	92756624										0	0	0	0	0
Gr51	Gustatory receptor	X	129.822			NC_042493.1	92917542	92923286										0	0	1	0	1
Gr50	Gustatory receptor	X	129.822		ACYPI38582-RA	NC_042493.1	92929223	92939702										0	0	0	0	0
OBP11	Olfactory binding protein	X	134.028		ACYPI44859-RA	NC_042493.1	94648423	94651884										0	0	0	0	0
Or86	Olfactory receptor	X	197.564			NC_042493.1	124454696	124460296					x					0	0	0	0	0
Or76	Olfactory receptor	X	197.564		ACYPI50134-RA	NC_042493.1	124479263	124483923					x					0	0	0	0	0
Or88	Olfactory receptor	X	197.564			NC_042493.1	124636801	124650364					x					0	0	0	0	0
Or89	Olfactory receptor	X	197.564			NC_042493.1	124697859	124705616					x					0	0	0	0	0
Or68	Olfactory receptor	X	197.564			NC_042493.1	124709794	124716700					x					0	0	0	0	0
Or67	Olfactory receptor	X	197.564		ACYPI24479-RA	NC_042493.1	124767216	124774121					x					0	0	0	0	0
Or90	Olfactory receptor	X	197.564			NC_042493.1	124794319	124801231					x					0	0	0	0	0
Or69	Olfactory receptor	X	197.564			NC_042493.1	124855402	124863474					x					0	0	0	0	0
Or65	Olfactory receptor	X	197.564		ACYPI32809-RA	NC_042493.1	124902445	124914330					x					0	0	0	1	1
Or72	Olfactory receptor	X	197.564		ACYPI060373-RA	NC_042493.1	124945797	124954060					x					0	0	0	0	0
Or70	Olfactory receptor	X	197.564		ACYPI33369_RA	NC_042493.1	124972522	124976791					x					0	0	0	0	0
Or77	Olfactory receptor	X	197.564			NC_042493.1	125080668	125088839					x					0	0	0	0	0
Or78	Olfactory receptor	X	197.564		ACYPI073639-RA	NC_042493.1	125142509	125148757					x					0	0	0	0	0
Or79	Olfactory receptor	X	197.564			NC_042493.1	125167807	125173816					x					0	0	0	0	0
Or61	Olfactory receptor	X	197.564			NC_042493.1	125178483	125184786					x					0	0	0	0	0
Or64	Olfactory receptor	X	197.564		ACYPI39486-RA	NC_042493.1	125209630	125210371					x					0	0	0	0	0

## Sheet: Sheet2
Gr14
Gr15
Gr45
Gr60
Gr65
Gr66
IR21a
Or16
Or20
Or21
Or22
Or26
Or3
Or45
SNMP4
